# Supplementary material for: Nanoscale Surface-Enhanced Raman Spectroscopy Investigation of a Polyphenol-Based Plasmonic Nanovector
Source: Nanomaterials (Basel). 2023 Jan 17;13(3):377. doi: 10.3390/nano13030377 (PMC9921702; doi:10.3390/nano13030377)
Supplement: Supplementary file 1 [file nanomaterials-13-00377-s001.zip]

Archive with 1 entries (1 files):
- supplmat.pdf
